# Supplementary material for: Mechanisms of indigo naturalis on treating ulcerative colitis explored by GEO gene chips combined with network pharmacology and molecular docking
Source: Sci Rep. 2020 Sep 16;10:15204. doi: 10.1038/s41598-020-71030-w (PMC7495487; doi:10.1038/s41598-020-71030-w)
Supplement: Supplementary file 2 — Supplementary Table 1 [file 41598_2020_71030_MOESM2_ESM.xlsx]

## Sheet: Sheet1
NR1A1
GMPR2
PTGER3
ATOX1
ERBB4
KPYR
KCNMA1
ZAP70
SLC6A2
NMBR
SLC5A11
ADRA2C
CCNA1
NAPRT
TTHY
HPN
HSD17B1
CLK4
ST1A1
GLTP
GSTA1
IGF1
GP1BA
NTRK1
MNAT1
C1R
EP300
ERI1
NTSR1
PRKCG
HS90A
PROZ
VTDB
MMP13
DCK
CCNB1
HTN1
KCNK3
CD4
CHRM5
FGFR1
GALK1
NDST1
MTNR1B
FABP7
AK1C3
CASP6
AMYP
GRM2
Uniplot
ALDR
RASH
MAPKAPK2
NMNAT1
OXT
NGAL
FIBG
AOFA
CDC25B
APAF
S1PR2
MECP2
RXRA
NOS1
PTGD2
CA14
GRK6
PKD2
NR1H3
VKORC1
ELANE
UGT2B7
RAC2
ACAT1
NT5M
GRK1
KDM5C
PDCD4
CD1A
SSTR2
CES2
PPAP
PLCG1
PLK1
HTR2C
CATD
PIMT
ST3GAL1
DPP4
CD38
DRD5
CCNE1
BHMT
AVPR1B
FOLH1
LGALS1
ALK
ANGI
MAOA
NDKB
ARL5B
HEM2
ALDH2
AMY1B
CDK8
GRB2
GLRA2
PIN1
ARNT
PRDM16
CDK1
SIPA1
PNMT
SOD3
GNPDA1
PTK2
SSE1
P2RX3
FABP5
PAK6
P85A
CSF1
KTHY
SORT1
PREP
C8G
KIF11
AMPM2
HCRTR2
MMP16
MAP3K14
CP2C8
DRD3
CD36
BDKRB1
ARF4
CLK2
CDD
RHEB
SLC22A6
AMPM1
BIRC7
BDKRB2
TOX3
CRHBP
GCK
THRB
MMP15
AQP2
DAO
F7
ADORA2A
EDNRA
ABO
KCNH2
SPX
F9
B4GALT1
RNASE2
IDO2
ESRRA
LDHB
TNNI3
CAPN1
CTSV
CATK
DPYD
BACE2
FAK1
CASP8
OXTR
TAP1
FA7
KDM5A
MAPK10
HXK1
KDM2A
EHMT2
EPHA5
FGFR3
AGT
PTGES
KDM4B
ATG4B
ACK1
FGF1
CHRM1
CCNB3
BAG1
ALOX15
SERPINB7
RHOA
EPHA4
CBR4
HSPA8
RARB
PRKCD
PLA2R1
MK12
HTR3C
PLGF
NQO2
AKR1C2
TNNC1
SLC6A18
EST1
SPRY2
RET
MAPT
WASP
ALDH1A2
AHCY
NRAS
AGTRAP
AURKA
SRD5A2
MAPK9
ADRA1A
DCSTAMP
ESRRG
AHCYL1
BST1
PTGFR
KISS1R
PYR5
CHRNA2
PIM1
DYRK2
SETD8
NR1I3
ACVR2A
F11
GAA
ZA2G
HDAC3
BTK
POLA1
ADA33
ECE1
HCK
PPP1CC
DYRK4
AURKB
WNT3A
TPIS
GABBR1
CHRM4
SAHH
BMP6
PPP1R1B
KCNJ6
PITPNA
LGALS7B
WT1
LEF1
STK38L
MTHFD1
HTR3B
FABP3
SOX9
CCM2L
CAMKK1
GC
CDK6
CSK
CTSB
CTSS
NDRG2
UMPS
RAD1
TNKS2
LCK
RAF1
NGFR
AMELX
S10A9
MP2K1
HAGH
CMA1
HCRTR1
KCND3
DRD2
VGFR2
SAE1 UBA2
SPYA
ITGB6
SDC4
ADHX
SELP
ADRA1B
P4HTM
FGFR2
ITGAV
IL8
ADA17
SPR
KPCT
ITPKA
AMY2A
KIT
SHH
EPHA7
RAD52
EDNRB
GABRB2
LDHA
LPPL
SCD
EGLN1
GRIN2B
RB11A
BICD1
CAH2
GM2A
RAB5A
PDPK1
HASPIN
CPT1B
PDK2
CAH12
TNNT2
ABCG8
ADAM9
TPH1
XIAP
CA9
TBXAS1
WNT5A
APOA2
TRPA1
ALDH1B1
FDFT1
ARG1
PSENEN
SQLE
PCK1
AGER
SULT2A1
CBS
ADH1C
RGCC
TGM3
HK1
PPCDC
NOX4
GRK2
CDC42
NCSTN
UTS2R
BAD
HEXB
NCK2
CA5A
TNKS
ERR3
CLEC4M
BMP2
NPY1R
ELNE
STK33
ARRB1
PFKFB3
Symbol
CDK4
ACE2
AGTR1
G6PI
PARP2
GSTT2
MC1R
TYMS
MAP3K10
GABRA2
PIM3
CSNK2A2
GBA
HTR5A
RND3
PDE4D
EPHB3
SNCA
ITK
CSNK1D
PPIA
CASP7
CDC20
CCKBR
ANG
ADRB2
CPB1
DHCR7
PROS1
SREBF2
MAS1
TUBB3
ENPP2
PIK3CD
SLC7A11
AREG
MME
GRIN2A
PAX2
LEG7
PSEN2
QPCT
ADRA1D
IMDH1
AVPR2
PTGIR
PLK4
FKB1B
SERPINF2
CCNA2
ARGI1
PTN1
LEG3
CSNK1A1
GABRA6
CCNC
CHIT1
TGFR2
DHI1
LYAM3
VCP
AIF1
ALDOA
ACHE
CTSF
GSK3B
MBD2
PLA2G10
MTNR1A
SIGMAR1
HEG1
MCL1
ACTN2
TYSY
CTNA1
CCND3
ADA
CA12
DOT1L
TPA
KCNK4
POLB
EPHB1
ANXA5
STATH
GABRA1
BLVRB
RAN
IVD
HTR3D
EPHA1
WEE1
GCDH
FA11
AK1C2
RPS6KA2
EBP
LTB4R
TDP1
CATB
RFK
TRIM24
DYRK1B
PPP1CA
CD5R1
PROC
GBA2
CA7
NONE
PARP1
CLK1
KDM4E
HMGCR
PPARD
KDM4A
CALM
HACD1
NPY5R
FKB1A
PRKCE
AK1
LYAM2
NR3C2
SDS
GSR
TK1
CATS
EIF2AK2
KDM5B
RET4
C1S
PPP1R15A
HPD
MC4R
GLO1
INS
DYRK3
HTR1A
TIE2
SEPR
ALOX12
RARA
EIF4E
PTPN1
CBFB
YWHAG
CCS
CCR8
EPCR
SPRC
BGLAP
HTR4
PRKCZ
DNMT3L
DAB2
ARGI2
AMY1C
CRABP2
CNR2
TYPH
MGLL
SLC10A1
AMY1A
RORA
ALOX15B
ACADM
CDK9
HRH3
TTR
CCR1
HTR2B
LGALS7
CLDN5
MAOB
PSAP
PTGER2
NCS1
VKORC1L1
STK6
CYP1A2
KSYK
MMP8
BACE1
NUDT9
HMDH
PPP5C
GLRA1
NEP
CTNNBIP1
MK08
NEUROD2
CA4
PGF
LILRB1
CTSG
PAK7
PYGL
ANAPC2
PRGR
HTR1B
RXFP4
GPR27
ADRA2B
SPRY1
SPI1
NAE1
FABP1
PNPH
RNASE3
MMP14
ALBU
PLAT
KCNK9
NPC1L1
PTPRF
UTS2
AKT2
DHSO
NRL
ARHGAP1
SOD1
CYP4F2
HXK4
SIRT5
MK01
PPME1
PIK3CA
FLT3
NKX3-1
TSPO
CCNB2
ADORA1
KDM4C
LGUL
ERBB2
CREB1
LYZC
FGA
SYK
ALDH3A1
SRD5A1
GRIN1
HSPA5
TRDMT1
FNDC5
FPPS
APH1A
ERG7
SLC6A19
SCN2A
SLC38A3
HTR6
NISCH
DTYMK
HYES
GRM5
MED1
EPHA6
DDX6
HADH
CCKAR
FKBP3
TFAP2C
QTRT1
CCNT1
HK2
OPRD1
G6PD
PYRD
METRNL
PDE5A
TOP2A
KC1G2
MAPK8
AVPR1A
IGF1R
BCAT2
HDAC8
F10
F2R
ALDH1A1
NMNAT3
MTAP
BCL2L1
ABL1
MAPK3
TMBIM6
BMP1
CCNE2
ADK
CDC45
HDAC2
AKR1B1
CTSL
GPER1
MAP3K12
HSP90AB1
KCNJ3
PSMB5
APCS
PPP1R9B
TRPC6
GSTA3
CDK7
GUSB
GMPR1
RCE1
CHEK2
FRK
DRD4
CDK5R1
PAPSS1
FUCA1
KAT1
HIF1A
PK3CG
GGCX
DUT
MAP2
ADCY6
MC5R
CYP51A1
CPLX2
PTPN6
PDE10A
METAP2
PIP4K2C
DCPS
PTN11
SRC
ABCG5
CASR
CDK2
PGR
PDE4B
CHRM2
DUS6
IGLV2-8
CCNH
GABRA4
SSTR1
ADORA2B
MC3R
MAFB
TFPI
DPEP1
MECOM
HTR1D
FABP6
MAPK11
HTR2A
OPRM1
RENI
CA3
PKIA
ACIN1
GABRB3
CHLE
FABPH
MAN1B1
RAP2A
FECH
PLG
TYR
TACR3
TGFR1
RARG
STS
GLI2
JUP
MCR
GALE
CACP
PDK1
YARS
FNTA
HNF1B
BRAF1
DCXR
CASP9
ANDR
NMUR2
ADH1B
AKR1C1
DYRK1A
NCK1
CDK5
CP2C9
OGA
JAK3
GSTZ1
APH1B
JAK1
ADAM17
GABRG2
GLCM
SETD7
IMPA1
ATP12A
GSTO1
ELAVL1
NCOA2
FABP4
GLYC
GABRA5
AKT1
PRKCH
UBIAD1
PIK3R1
ACACB
PDGFRA
CFAD
UPP1
PABPC1
SLC5A1
MLNR
PLEKHA4
SRM
OTC
PRKACA
SLC22A12
AURKC
HDAC1
NNT
GRM4
QOR
GCR
SLC5A2
RAB9A
PCTP
SIRT1
MANBA
MK10
ABCC1
ITGB3
REN
CHRM3
DDO
SMARCA2
BRS3
ST6GAL1
WNT4
DDX39B
TDO2
PUR9
GSK3A
AKR1C3
DDR2
PUR2
TRYB2
DYR
TRAPPC3
LGALS8
CPT1A
DDR1
AOFB
F3
HTR2A
KCNJ5
PYGM
TTPA
CHK1
GAPDH
PSEN1
UHRF1
HTR3E
LEG2
P2RX7
LIMK1
KCNJ11
LKHA4
EPHA8
CASP2
GAS6
FA10
ALKBH3
GSTM2
CYP4F11
B3GA1
CSF1R
JUN
UAP1
IRAK4
DHODH
HCRT
CFAB
SULT2B1
CATG
ATIC
CDA
CA6
CLPP
AR
CTRB1
CALM1
HINT1
PLAUR
FLT4
CDKN3
MPG
MAP3K11
ESR2
AGTR2
GABRA3
CSNK2A1
UROK
ABHD6
APRT
ITAL
PTPN13
MAOM
MAFF
PNPO
DCAM
EEA1
DAPK1
SIK1
CDH5
CYP24A1
ARL5A
SSTR4
AMD1
PRKCA
PIM2
CES1
EPHB4
TYMP
STK17B
CFD
RNASE4
ACSL4
TUBB1
HCAR1
Pfkfb1
SCN9A
SCN5A
KAT2B
APP
VDAC2
ALPL
COMT
IMDH2
RPS6KA3
MAP3K9
PH4H
C1QTNF1
SLC5A4
PRSS1
SLC6A3
PTGIS
MDM4
HDAC6
PNP
PSMB9
PIGM
AVP
ST1E1
PDE3B
PMS2
UGT3A2
UCK2
A1AT
CAH1
RNASEH1
TOP1
WLS
OAT
CDC25A
ADIPOQ
RXRB
