# Supplementary material for: Mechanisms of indigo naturalis on treating ulcerative colitis explored by GEO gene chips combined with network pharmacology and molecular docking
Source: Sci Rep. 2020 Sep 16;10:15204. doi: 10.1038/s41598-020-71030-w (PMC7495487; doi:10.1038/s41598-020-71030-w)
Supplement: Supplementary file 4 — Supplementary Table 3 [file 41598_2020_71030_MOESM4_ESM.xlsx]

## Sheet: Sheet1
DBNL
CD44
TRAF3IP2-AS1
FIBIN
GRAP2
MEFV
FIBP
MIR31
IL26
ARRB2
CXCR4
PANX1
MIR26B
IRAK1
MIR146A
SLC52A1
TRAF3IP2
ADCY7
HMGCS2
MYO9B
RAP1A
CRNKL1
XRCC6P5
REEP6
CTNNBL1
C17orf67
SLC22A4
AQP9
LDHD
CEACAM6
IRF1
BANK1
IBD2
WSCD1
MBL2
NGF
UGT1A1
CXCL13
B3GAT1
TRIM22
ACAD8
CDH13
NLRP3
LEP
CSF3R
SERPINF1
LAX1
FASN
PHLPP2
DHRS11
CCL22
CD33
PTPN22
HERC2
IL21-AS1
CYP2D6
GPX7
RUNX3
TIGAR
BSN
CLDN4
DEFB1
MSH5-SAPCD1
SMO
STX2
YBX2
ACACA
TLR1
ATOH1
MAML2
CD160
TERF2IP
CCL4L2
EED
CCR9
NFATC1
CD55
HES1
SCYL1
PROK2
MTHFR
IBD5
SMAD3
HSPA1L
FOXP3
SELL
MEPE
CAVIN3
GPR55
LCT
FMO4
RTF1
TNFRSF9
IKZF1
APEH
LINC00484
TMEM63C
LAIR1
CCNY
LOC390714
LAMTOR2
EVI2A
DUOXA2
MUC3A
USP14
APOE
FAS
HDAC7
TPM3
LILRB4
ATP4A
F2RL1
CHST15
OSMR
MIR192
MIR200C
RARRES3
OTUD3
MGAT5
MIR193A
SLC26A3
NFKB2
IL24
SBNO2
THADA
ZPBP2
NCF2
SF3B6
MIR196B
CARD8
AICDA
ELF3
CD6
HLA-DRA
CHST11
TLR6
CDKN2B-AS1
CDK2AP2
GHRL
HSF2
CCHCR1
STAT4
CD40
CLDN2
NR0B1
DUOX2
SLAMF1
IL5
IGLL2P
KRAS
CDX2
ADGRL2
IL6R
IGHV3-69-1
NFIL3
DSG2
CHI3L1
APLNR
ORMDL3
DHX16
ST2
CHGA
HSPA4
CRP
CALCA
MT1M
SERPINA1
UBE2L6
ANTXR2
LDAH
CRHR2
IL1RL1
CCR3
TCF4
SLC9A3
HLA-DQB1
STAT5A
CXCL8
MIR122
PAEP
RIPK2
ECM1
CLDN7
LITAF
PBLD
MLN
MNDA
RPP14
RGS14
SELE
IL17C
MTR
GPR12
MAD2L1
CUZD1
MSI1
MAGT1
TPMT
LOXL1
NFE2L2
IL23R
PRRX1
ITGB7
YWHAZ
CMM
MYOD1
IFITM2
ACSF2
ARNTL2
GNAO1
SKAP2
KCCAT333
FAAH
IL17A
PROSER1
MT1G
CDHR1
LEPR
LTBP2
ASAP2
SFRP2
CCL26
STUB1
INS-IGF2
SLC22A8
IL13RA2
HRH2
PLA2G6
KSR1
CYP3A5
DEFB4A
CLCN2
IL17D
CARD9
CELSR3
MUC12
ADCY3
ZC3H12A
DDX39A
MUC2
SUB1
IL23A
DEFB103A
EGR2
EGF
IL1A
NCAPD3
CDR3
INSL5
EFNA1
AQP8
SMOX
ITGB1
PARK7
MAP2K2
BRINP3
ABCC2
FHL2
METTL7B
ANKRD22
XRCC3
RABGEF1
AOC1
THY1
nat
HSD3B1
HSPA2
HLA-A
KRT8
CD27
TACR2
TNFRSF17
YDJC
CMC1
TERF2
TNFRSF1A
CD226
STAT3
SPHK1
CCL20
SLAMF8
ATN1
SPP1
IL22
IBD24
SFTPD
MIP
COX1
IFNGR2
B2M
DUSP1
C5orf56
LRP5
SLPI
IRAK3
CD2
CTNNB1
HPGDS
MICA
DRAM1
MIR141
TLR5
FCGR3A
DEFB104B
NT5E
SPATA48
IL18
CYP2E1
GALM
FLNB
CCL4
ZFP90
E2F4
S100B
IL15
POP7
LINC01185
TAC1
TRAIP
WDR78
SLCO1A2
SST
HSPA1A
CCNDBP1
FKBP5
TFF2
SLC12A9
SCNN1B
IL15RA
BMS1
MUC20
SRGN
CCL4L1
NR1D2
TOM1
DEFA5
ICOSLG
TRHDE
FAM118A
PRAP1
TPD52L1
NXF1
G0S2
HPGD
XRCC1
SGMS1
STAT6
CDH11
PER3
IL3
APEX1
AMACR
S100A1
TUFM
GREM1
CYP4A11
CHST2
UBE2L3
SGSM3
BIRC2
SOCS3
KEAP1
MUC4
MST1
H2AFX
MEP1A
GPR18
IL10RB
FBN1
JAZF1
TIMP1
S100A8
RPLP2
GP2
ZG16B
PI3
MGMT
LGALS14
SLC6A14
MR1
IL13
AIMP2
CD86
RGS18
SLC11A1
MIR21
TNFAIP3
TSPAN14
IGAN1
PUS10
CCL2
TXNIP
NNMT
LINC00824
IL27
CHAD
TLR3
OR10A4
CTGF
IL18RAP
CCL24
GUCA2A
SLAMF6
CREM
H1F0
CD68
CCR7
RGS1
UBE4A
CR1
PRDM1
SLCO6A1
ADAD1
ISYNA1
PNLIPRP2
BIN1
UBASH3A
ZNF831
SLC22A5
ENTPD5
KIAA1109
CD14
ITGA4
FERMT2
MAGEC2
CDH3
IRF4
INTS11
ITGAM
RILPL2
CD34
PDPN
IGHD3-9
MST1R
ARPC2
PDZK1IP1
IL19
P2RY13
ENG
MIR126
DPH5
CD163
DPT
CCL11
IGHV3OR16-7
RGS5
LUM
SYT1
SLC23A1
FCGR2A
PRKN
MIR195
SLC11A2
ERAP2
DENND5A
PKIG
GPR65
IKBIP
SHCBP1
PECAM1
EBI3
MKNK2
GUCA2B
MYD88
TMBIM1
IL20
CCL18
SACS
MIR145
LRP6
CCR6
SERPINH1
CHP2
LSP1
IL17RD
IL2RA
ZNF365
CD24
PLCG2
SLC22A23
IBD22
PLK2
MPZ
PTGDS
TG
LYN
TGFB3
COMMD1
IRAK2
AHSA1
CCDC3
DUPD1
CRH
IL10
MSH5
GPR183
LAMB1
MYRF
IGF2
NFKBIL1
UQCR10
CD80
RARRES2
MIR214
HIC1
IAPP
NOD1
NKX2-3
CBLL2
RASGRP1
OLFM4
RBM45
GAL3ST2
REG4
PSD
GZMA
IGF2-AS
ACKR1
FGF7
SLC15A1
IL37
IL17REL
MYEOV
LOC105369230
HPP1
TYK2
IBD3
CYP3A7
BW35
DENND1B
DMBT1
MXI1
GSTK1
S1PR1
CXCR3
IL1R2
MAGI2
CHI3L2
NELL1
IRGM
CTLA4
UBAC2
FZD5
NR4A1
TBPL1
VNN1
LYVE1
WG
APOH
ARHGEF28
PLCL1
SDC1
C5orf66
MUL1
CEACAM5
POLDIP2
UGT1A7
CDH1
ITPA
NAAA
FUT3
CLEC7A
FOS
KCNA3
IL17F
CCL8
TNFSF13B
IL4
CD28
NAT2
CHRDL2
ZNF300
KCNN1
MASP2
PSMG1
CAMK2A
KRT20
CLU
IRF5
ACAT2
CXCL12
CTSE
NTN1
TET2
TUSC3
FNDC3A
CD74
SP140
MICB
EVI2B
CX3CL1
NR5A2
PRTN3
IFNA13
RTEL1-TNFRSF6B
ACSL1
CD19
ABCC5
TNFRSF1B
LINC00994
MIR143
LINC02213
IGHA1
MAP2K7
GZMB
PAQR5
FCGR3B
VIP
LACC1
CORIN
HLA-G
RNU1-4
LTF
TEX41
MYDGF
CRYZ
ETS1
SEMA6D
SLC3A2
LOC105379528
HSP90B1
GCKR
NTF3
CXCL1
LINC00598
DEFB4B
GSDMB
DNM2
HNF4A
SH2B3
SYT11
SOCS1
MIR155
HTRA1
LHFP
WISP1
FLJ31356
TGFA
TNFRSF11A
TNFRSF14
PROM1
PANX2
FGFR1OP
HDAC11
IGHG3
LINC01475
MPIG6B
BAHD1
NFATC2
NPSR1
MSH2
SAA1
NCKIPSD
XBP1
KNG1
ITGAX
NR0B2
BUB1B
SLAMF7
FCRL5
PRRC2A
OLFML2B
IL1RN
KRT7
ODC1
PCDH17
CADM1
PGA5
PPAT
IL7R
CYP26B1
CATSPERB
APCDD1
TLR4
RIC8B
ENO1
CXCL10
CCL21
IL16
IL10RA
SERPINE1
VCAN
SLFN11
LURAP1L-AS1
DNAH8
TSLP
VCAM1
IL4R
BTNL2
NOX1
REL
RNF186
KIAA0125
LPAR6
SLC29A2
ENTPD1
COX2
GDE1
CHP1
ARHGEF6
TGFBR2
GLIPR1
IL33
SETD1A
DEFA6
IFNA1
BEST2
GAS7
LURAP1L
HHIP
HLA-DRB1
PDCD1
CIT
CLEC16A
FERMT1
IBD6
CDKN1A
LPL
CAT
HLA-B
CRK
TCF7L2
NEDD9
LAMC2
GBAP1
HSPA1B
MADCAM1
CXCL5
ARHGDIA
LYZ
F5
MIR629
CSRP2
LYRM4
IDUA
IGHD3-10
PPP2R3C
DAP
ZMIZ1
LCP1
DDX58
CFB
DEFB104A
LRG1
CFLAR
HAPLN3
CXCL6
MIR4728
RNU1-1
USP12
MFSD13A
ADM
RRM2B
MIR150
ABCB6
IL17B
FPR2
IMPDH1
FZD3
IFIH1
CYP2B6
IDH1
SLC9A8
EGLN3
CSF2RA
DLG5
EYA4
KLK1
PLB1
KMO
HLA-DQB2
USO1
SLURP1
CLDN1
GH1
AIM2
CCL25
NFKB1
TNFRSF6B
BCL3
POP5
IL1B
MUC13
ACTA1
S100A7
CXCR6
CALHM6
LINC01250
AFTPH
MIR196A2
IL12B
APOA4
DUSP16
IL9
DEFB103B
IL11
TMED6
F11R
KRT6B
LCN2
ASMT
RNF19A
SFMBT1
NFKBIA
VIPR1
CTSH
TOLLIP
ACTA2
FZD1
ALB
ALDOB
DCN
DCC
SERPINC1
NOD2
IL21
SCNN1G
KIF21B
MLH1
S100A12
NXPE1
SCN10A
GBP5
FBXO6
ETNK1
KRT12
CD69
CX3CR1
FOXO3
LTA
ITGAE
PMP22
APC
TLR2
LINC02210-CRHR1
MIR499A
FUT2
FZD4
WNK1
CDKN2A
GNA12
RAG2
BPI
IL18R1
EIM
ANKRD55
BEST4
CCL3
HLA-DRB3
ATG16L1
PARD3
NAT1
CXCL16
MMP10
BACH2
FABP2
NPL
TBC1D9
TCN2
TFF1
ZGPAT
HAVCR2
ATXN2L
PGD
FJX1
TRBV20OR9-2
CLDN18
RNF128
TFF3
NDFIP1
TWIST1
PAX5
NOTCH1
AOX1
LOC102723407
SFRP1
CDKAL1
CRB1
SUOX
IL1R1
GORASP1
SELENBP1
PROCR
GSTT1
MIB1
SLC16A1
CD40LG
GHSR
HIPK1
RASSF1
CYP3A4
ITGAL
IL7
SLC5A8
SOX2
CH25H
LOC107984148
SAT1
BRWD1
MAST3
SMAD5
PNKD
FNBP1
SAFB
IFIT3
HMGB1
S100A9
BIRC3
RPS6KB1
AMZ1
CBFA2T3
SLC44A4
APBA1
