# Supplementary material for: Mechanisms of indigo naturalis on treating ulcerative colitis explored by GEO gene chips combined with network pharmacology and molecular docking
Source: Sci Rep. 2020 Sep 16;10:15204. doi: 10.1038/s41598-020-71030-w (PMC7495487; doi:10.1038/s41598-020-71030-w)
Supplement: Supplementary file 5 — Supplementary Table 4 [file 41598_2020_71030_MOESM5_ESM.xlsx]

## Sheet: Sheet1
MMP2
XDH
CYP11A1
HSD17B2
TGFB2
PLAU
RAC1
PAK1
ANXA1
SLC28A3
MMP7
NOS2
SLC6A4
SOD2
FGR
SERPINA6
MET
ALOX5
FADS1
HSD11B2
AKR1B10
TGM2
HNMT
PRKCB
CYP2C19
EPHA2
IMPDH2
PTPN11
PTGDR
HTR7
PLA2G2A
PON1
SHBG
CHEK1
BCHE
BCL2
TNFSF15
ADRA2A
CXCR2
CYP1A1
TACR1
LRRK2
HTR3A
CYP11B2
ERAP1
PPARG
GSTP1
EGR1
PTPN2
PTGER1
CNR1
ABCB1
ABCC4
AHR
NR3C1
MTOR
CYP2A6
CYP19A1
MAPK14
PDGFRB
TNF
MAP3K8
MPO
WARS
FHIT
JAK2
CHUK
NR1H2
CASP1
GLI1
IL34
F2
LGALS4
PTGS2
BMP7
DNMT3A
FCAR
CCND1
CTSK
HNF4G
MGP
ESR1
HRAS
VEGFA
TGFB1
ARSA
KAT2A
SLC10A2
ICAM2
MMP1
STAT1
IL6
MMP12
PTGER4
BCL2A1
TRPV1
HSP90AA1
CASP3
P2RY14
PTPRC
VDR
ACE
KDR
IDO1
ABCG2
HMOX1
FLT1
PTPRS
MMP3
CRHR1
PPARA
CXCR1
NAMPT
SLC28A2
GSTM1
MAPK1
NPEPPS
PLA2G1B
CYP27B1
PADI4
MDM2
EGFR
IKBKB
NQO1
GPBAR1
IL2
TLR7
LGALS3
IFNG
FGF2
WNT11
GPR35
ICAM1
ADORA3
HPRT1
LGALS9
MC2R
SLC9A1
CA2
ISG20
PLA2G7
TERT
RELA
NOS3
CYP11B1
CFTR
ALPI
SLC29A1
ST14
REG1A
GPR84
NR1H4
SEC14L2
CYP17A1
CD209
CYP2C8
CCL5
TP53
INSR
TLR9
ACP1
RAD51
PRKCQ
MAF
CCR5
CD47
ABCB11
RORC
MIF
P4HB
HSD11B1
PTGS1
NR1I2
TREM1
GLB1
CA1
ERN1
EPHB2
BRAF
BAX
HGF
CYP1B1
CBR1
MMP9
