# Supplementary material for: Mechanisms of indigo naturalis on treating ulcerative colitis explored by GEO gene chips combined with network pharmacology and molecular docking
Source: Sci Rep. 2020 Sep 16;10:15204. doi: 10.1038/s41598-020-71030-w (PMC7495487; doi:10.1038/s41598-020-71030-w)
Supplement: Supplementary file 6 — Supplementary Table 5 [file 41598_2020_71030_MOESM6_ESM.xlsx]

## Sheet: Sheet1
organs	interaction	targets
CD33+Myeloid		ABCB11
CD33+Myeloid		ACE
CD33+Myeloid		ACP1
CD33+Myeloid		ADORA3
CD33+Myeloid		ADRA2A
CD33+Myeloid		AHR
CD33+Myeloid		ALOX5
CD33+Myeloid		ALPI
CD33+Myeloid		ANXA1
CD33+Myeloid		ARSA
CD33+Myeloid		BAX
CD33+Myeloid		BCL2
CD33+Myeloid		BCL2A1
CD33+Myeloid		BMP7
CD33+Myeloid		BRAF
CD33+Myeloid		CASP1
CD33+Myeloid		CBR1
CD33+Myeloid		CCR5
CD33+Myeloid		CD47
CD33+Myeloid		CD209
CD33+Myeloid		CHUK
CD33+Myeloid		CRHR1
CD33+Myeloid		CYP1B1
CD33+Myeloid		CYP2C19
CD33+Myeloid		CYP27B1
CD33+Myeloid		DNMT3A
CD33+Myeloid		EGR1
CD33+Myeloid		EPHB2
CD33+Myeloid		ERAP1
CD33+Myeloid		ERN1
CD33+Myeloid		FCAR
CD33+Myeloid		FGR
CD33+Myeloid		FHIT
CD33+Myeloid		FLT1
CD33+Myeloid		GLB1
CD33+Myeloid		GLI1
CD33+Myeloid		GPBAR1
CD33+Myeloid		GPR35
CD33+Myeloid		GSTP1
CD33+Myeloid		HGF
CD33+Myeloid		HMOX1
CD33+Myeloid		HNF4G
CD33+Myeloid		HNMT
CD33+Myeloid		HPRT1
CD33+Myeloid		HRAS
CD33+Myeloid		HSP90AA1
CD33+Myeloid		HTR3A
CD33+Myeloid		HTR7
CD33+Myeloid		ICAM2
CD33+Myeloid		IFNG
CD33+Myeloid		IKBKB
CD33+Myeloid		IL2
CD33+Myeloid		INSR
CD33+Myeloid		JAK2
CD33+Myeloid		LGALS3
CD33+Myeloid		LGALS9
CD33+Myeloid		LRRK2
CD33+Myeloid		MAP3K8
CD33+Myeloid		MAPK1
CD33+Myeloid		MAPK14
CD33+Myeloid		MC2R
CD33+Myeloid		MDM2
CD33+Myeloid		MMP3
CD33+Myeloid		MMP12
CD33+Myeloid		MPO
CD33+Myeloid		MTOR
CD33+Myeloid		NAMPT
CD33+Myeloid		NOS2
CD33+Myeloid		NOS3
CD33+Myeloid		NPEPPS
CD33+Myeloid		NR1H2
CD33+Myeloid		NR1H4
CD33+Myeloid		NR1I2
CD33+Myeloid		NR3C1
CD33+Myeloid		P4HB
CD33+Myeloid		PADI4
CD33+Myeloid		PAK1
CD33+Myeloid		PLA2G7
CD33+Myeloid		PRKCB
CD33+Myeloid		PTGER1
CD33+Myeloid		PTGER4
CD33+Myeloid		PTGS1
CD33+Myeloid		PTGS2
CD33+Myeloid		PTPN2
CD33+Myeloid		PTPN11
CD33+Myeloid		PTPRC
CD33+Myeloid		PTPRS
CD33+Myeloid		RAC1
CD33+Myeloid		RAD51
CD33+Myeloid		RELA
CD33+Myeloid		RORC
CD33+Myeloid		SHBG
CD33+Myeloid		SLC6A4
CD33+Myeloid		SLC10A2
CD33+Myeloid		SLC28A2
CD33+Myeloid		SLC28A3
CD33+Myeloid		SOD2
CD33+Myeloid		STAT1
CD33+Myeloid		TACR1
CD33+Myeloid		TERT
CD33+Myeloid		TGFB1
CD33+Myeloid		TLR7
CD33+Myeloid		TNF
CD33+Myeloid		TNFSF15
CD33+Myeloid		TREM1
CD33+Myeloid		TRPV1
CD33+Myeloid		VDR
CD33+Myeloid		WARS2
CD33+Myeloid		WNT11
CD34+		ABCB11
CD34+		ABCC4
CD34+		ACE
CD34+		ACP1
CD34+		ADORA3
CD34+		ADRA2A
CD34+		AHR
CD34+		ALPI
CD34+		ANXA1
CD34+		ARSA
CD34+		BAX
CD34+		BCL2
CD34+		CASP3
CD34+		CBR1
CD34+		CD47
CD34+		CD209
CD34+		CHEK1
CD34+		CHUK
CD34+		CRHR1
CD34+		CYP2C19
CD34+		CYP27B1
CD34+		DNMT3A
CD34+		EPHB2
CD34+		ERAP1
CD34+		ERN1
CD34+		FHIT
CD34+		FLT1
CD34+		GLB1
CD34+		GLI1
CD34+		GPR35
CD34+		HGF
CD34+		HNF4G
CD34+		HPRT1
CD34+		HSP90AA1
CD34+		HTR3A
CD34+		HTR7
CD34+		ICAM2
CD34+		IFNG
CD34+		IKBKB
CD34+		IL2
CD34+		IMPDH2
CD34+		INSR
CD34+		KAT2A
CD34+		LGALS9
CD34+		MAPK1
CD34+		MAPK14
CD34+		MC2R
CD34+		MDM2
CD34+		MIF
CD34+		MMP3
CD34+		MMP12
CD34+		MPO
CD34+		MTOR
CD34+		NOS2
CD34+		NOS3
CD34+		NPEPPS
CD34+		NR1H2
CD34+		NR1H4
CD34+		NR1I2
CD34+		NR3C1
CD34+		P4HB
CD34+		PAK1
CD34+		PRKCB
CD34+		PRKCQ
CD34+		PTGER1
CD34+		PTGER4
CD34+		PTGS1
CD34+		PTPN2
CD34+		PTPN11
CD34+		PTPRC
CD34+		PTPRS
CD34+		RAC1
CD34+		RAD51
CD34+		RORC
CD34+		SHBG
CD34+		SLC6A4
CD34+		SLC10A2
CD34+		SLC28A2
CD34+		SLC28A3
CD34+		SLC29A1
CD34+		STAT1
CD34+		TACR1
CD34+		TERT
CD34+		TGFB1
CD34+		TNFSF15
CD34+		TP53
CD34+		TRPV1
CD34+		WARS2
CD34+		WNT11
721-B-lymphoblasts		ABCB11
721-B-lymphoblasts		ABCC4
721-B-lymphoblasts		ACE
721-B-lymphoblasts		ACP1
721-B-lymphoblasts		ADORA3
721-B-lymphoblasts		ALPI
721-B-lymphoblasts		ARSA
721-B-lymphoblasts		BAX
721-B-lymphoblasts		BCHE
721-B-lymphoblasts		BCL2
721-B-lymphoblasts		BCL2A1
721-B-lymphoblasts		CASP1
721-B-lymphoblasts		CASP3
721-B-lymphoblasts		CD47
721-B-lymphoblasts		CHEK1
721-B-lymphoblasts		CHUK
721-B-lymphoblasts		CRHR1
721-B-lymphoblasts		CYP2C19
721-B-lymphoblasts		CYP27B1
721-B-lymphoblasts		DNMT3A
721-B-lymphoblasts		EPHB2
721-B-lymphoblasts		ERAP1
721-B-lymphoblasts		ERN1
721-B-lymphoblasts		FADS1
721-B-lymphoblasts		FGR
721-B-lymphoblasts		FLT1
721-B-lymphoblasts		GLB1
721-B-lymphoblasts		GLI1
721-B-lymphoblasts		GPR35
721-B-lymphoblasts		GSTP1
721-B-lymphoblasts		HNF4G
721-B-lymphoblasts		HPRT1
721-B-lymphoblasts		HRAS
721-B-lymphoblasts		HSP90AA1
721-B-lymphoblasts		HTR3A
721-B-lymphoblasts		HTR7
721-B-lymphoblasts		ICAM1
721-B-lymphoblasts		ICAM2
721-B-lymphoblasts		IFNG
721-B-lymphoblasts		IKBKB
721-B-lymphoblasts		IL2
721-B-lymphoblasts		IMPDH2
721-B-lymphoblasts		INSR
721-B-lymphoblasts		ISG20
721-B-lymphoblasts		KAT2A
721-B-lymphoblasts		MAP3K8
721-B-lymphoblasts		MAPK1
721-B-lymphoblasts		MAPK14
721-B-lymphoblasts		MC2R
721-B-lymphoblasts		MDM2
721-B-lymphoblasts		MIF
721-B-lymphoblasts		MMP7
721-B-lymphoblasts		MMP12
721-B-lymphoblasts		MTOR
721-B-lymphoblasts		NAMPT
721-B-lymphoblasts		NOS2
721-B-lymphoblasts		NOS3
721-B-lymphoblasts		NPEPPS
721-B-lymphoblasts		NR1H2
721-B-lymphoblasts		NR1I2
721-B-lymphoblasts		NR3C1
721-B-lymphoblasts		P4HB
721-B-lymphoblasts		PAK1
721-B-lymphoblasts		PRKCB
721-B-lymphoblasts		PTGER1
721-B-lymphoblasts		PTPN2
721-B-lymphoblasts		PTPN11
721-B-lymphoblasts		PTPRS
721-B-lymphoblasts		RAC1
721-B-lymphoblasts		RAD51
721-B-lymphoblasts		RELA
721-B-lymphoblasts		RORC
721-B-lymphoblasts		SERPINA6
721-B-lymphoblasts		SHBG
721-B-lymphoblasts		SLC28A2
721-B-lymphoblasts		SLC28A3
721-B-lymphoblasts		SLC29A1
721-B-lymphoblasts		STAT1
721-B-lymphoblasts		TACR1
721-B-lymphoblasts		TERT
721-B-lymphoblasts		TGFB1
721-B-lymphoblasts		TNF
721-B-lymphoblasts		TP53
721-B-lymphoblasts		TRPV1
721-B-lymphoblasts		VEGFA
721-B-lymphoblasts		WARS2
721-B-lymphoblasts		WNT11
CD56+NK		ABCB1
CD56+NK		ABCB11
CD56+NK		ACE
CD56+NK		ACP1
CD56+NK		ADORA3
CD56+NK		ALOX5
CD56+NK		ALPI
CD56+NK		ANXA1
CD56+NK		ARSA
CD56+NK		BAX
CD56+NK		BCL2
CD56+NK		BCL2A1
CD56+NK		BMP7
CD56+NK		CASP1
CD56+NK		CASP3
CD56+NK		CBR1
CD56+NK		CCL5
CD56+NK		CD47
CD56+NK		CHUK
CD56+NK		CRHR1
CD56+NK		CXCR2
CD56+NK		CYP2C19
CD56+NK		CYP27B1
CD56+NK		DNMT3A
CD56+NK		ERAP1
CD56+NK		ERN1
CD56+NK		FGR
CD56+NK		GLB1
CD56+NK		GLI1
CD56+NK		GPBAR1
CD56+NK		GPR35
CD56+NK		HMOX1
CD56+NK		HNF4G
CD56+NK		HPRT1
CD56+NK		HSP90AA1
CD56+NK		HTR3A
CD56+NK		HTR7
CD56+NK		ICAM2
CD56+NK		IFNG
CD56+NK		IKBKB
CD56+NK		IL2
CD56+NK		ISG20
CD56+NK		JAK2
CD56+NK		KAT2A
CD56+NK		LGALS9
CD56+NK		MAF
CD56+NK		MAP3K8
CD56+NK		MAPK1
CD56+NK		MAPK14
CD56+NK		MC2R
CD56+NK		MDM2
CD56+NK		MMP12
CD56+NK		MTOR
CD56+NK		NOS2
CD56+NK		NOS3
CD56+NK		NPEPPS
CD56+NK		NR1I2
CD56+NK		NR3C1
CD56+NK		P4HB
CD56+NK		PAK1
CD56+NK		PDGFRB
CD56+NK		PRKCB
CD56+NK		PRKCQ
CD56+NK		PTGDR
CD56+NK		PTGER1
CD56+NK		PTGER4
CD56+NK		PTPN2
CD56+NK		PTPN11
CD56+NK		PTPRC
CD56+NK		PTPRS
CD56+NK		RAC1
CD56+NK		RELA
CD56+NK		RORC
CD56+NK		SHBG
CD56+NK		SLC9A1
CD56+NK		SLC28A2
CD56+NK		SLC28A3
CD56+NK		STAT1
CD56+NK		TACR1
CD56+NK		TGFB1
CD56+NK		TP53
CD56+NK		TRPV1
CD56+NK		WARS2
CD56+NK		WNT11
SmoothMuscle		ABCB11
SmoothMuscle		ACE
SmoothMuscle		ACP1
SmoothMuscle		ADORA3
SmoothMuscle		AHR
SmoothMuscle		ALPI
SmoothMuscle		ANXA1
SmoothMuscle		ARSA
SmoothMuscle		BAX
SmoothMuscle		CASP3
SmoothMuscle		CCND1
SmoothMuscle		CD47
SmoothMuscle		CRHR1
SmoothMuscle		CTSK
SmoothMuscle		CYP1B1
SmoothMuscle		CYP2C19
SmoothMuscle		CYP27B1
SmoothMuscle		DNMT3A
SmoothMuscle		EGFR
SmoothMuscle		EPHB2
SmoothMuscle		ERN1
SmoothMuscle		FGF2
SmoothMuscle		FLT1
SmoothMuscle		GLB1
SmoothMuscle		GLI1
SmoothMuscle		GPR35
SmoothMuscle		GSTP1
SmoothMuscle		HGF
SmoothMuscle		HNF4G
SmoothMuscle		HRAS
SmoothMuscle		HSD11B1
SmoothMuscle		HTR3A
SmoothMuscle		HTR7
SmoothMuscle		ICAM1
SmoothMuscle		IFNG
SmoothMuscle		IL2
SmoothMuscle		IL6
SmoothMuscle		IMPDH2
SmoothMuscle		LGALS3
SmoothMuscle		MAPK1
SmoothMuscle		MC2R
SmoothMuscle		MDM2
SmoothMuscle		MGP
SmoothMuscle		MIF
SmoothMuscle		MMP1
SmoothMuscle		MMP2
SmoothMuscle		MMP3
SmoothMuscle		MMP12
SmoothMuscle		MTOR
SmoothMuscle		NAMPT
SmoothMuscle		NOS2
SmoothMuscle		NOS3
SmoothMuscle		NPEPPS
SmoothMuscle		NQO1
SmoothMuscle		NR1I2
SmoothMuscle		NR3C1
SmoothMuscle		P4HB
SmoothMuscle		PLAU
SmoothMuscle		PTGER1
SmoothMuscle		PTGS1
SmoothMuscle		PTGS2
SmoothMuscle		PTPN11
SmoothMuscle		PTPRS
SmoothMuscle		RAC1
SmoothMuscle		RELA
SmoothMuscle		SHBG
SmoothMuscle		SLC28A2
SmoothMuscle		SLC28A3
SmoothMuscle		SOD2
SmoothMuscle		STAT1
SmoothMuscle		TACR1
SmoothMuscle		TGFB1
SmoothMuscle		TGFB2
SmoothMuscle		TNFSF15
SmoothMuscle		TP53
SmoothMuscle		TRPV1
SmoothMuscle		VDR
SmoothMuscle		VEGFA
SmoothMuscle		WARS2
SmoothMuscle		WNT11
SmoothMuscle		XDH
CD14+Monocytes		ABCB11
CD14+Monocytes		ACP1
CD14+Monocytes		AHR
CD14+Monocytes		ALOX5
CD14+Monocytes		ANXA1
CD14+Monocytes		ARSA
CD14+Monocytes		BAX
CD14+Monocytes		BCL2A1
CD14+Monocytes		BMP7
CD14+Monocytes		CASP1
CD14+Monocytes		CASP3
CD14+Monocytes		CBR1
CD14+Monocytes		CD47
CD14+Monocytes		CHUK
CD14+Monocytes		CRHR1
CD14+Monocytes		CYP1B1
CD14+Monocytes		CYP27B1
CD14+Monocytes		DNMT3A
CD14+Monocytes		EGR1
CD14+Monocytes		EPHB2
CD14+Monocytes		ERN1
CD14+Monocytes		FCAR
CD14+Monocytes		FGR
CD14+Monocytes		GLB1
CD14+Monocytes		GLI1
CD14+Monocytes		GPBAR1
CD14+Monocytes		GPR35
CD14+Monocytes		GSTP1
CD14+Monocytes		HGF
CD14+Monocytes		HMOX1
CD14+Monocytes		HNF4G
CD14+Monocytes		HNMT
CD14+Monocytes		HTR7
CD14+Monocytes		ICAM2
CD14+Monocytes		IKBKB
CD14+Monocytes		IL2
CD14+Monocytes		JAK2
CD14+Monocytes		LGALS3
CD14+Monocytes		LGALS9
CD14+Monocytes		LRRK2
CD14+Monocytes		MAPK1
CD14+Monocytes		MAPK14
CD14+Monocytes		MC2R
CD14+Monocytes		MMP12
CD14+Monocytes		NAMPT
CD14+Monocytes		NOS2
CD14+Monocytes		NOS3
CD14+Monocytes		NPEPPS
CD14+Monocytes		NR1H2
CD14+Monocytes		NR3C1
CD14+Monocytes		P4HB
CD14+Monocytes		PADI4
CD14+Monocytes		PAK1
CD14+Monocytes		PLA2G7
CD14+Monocytes		PRKCB
CD14+Monocytes		PTGER1
CD14+Monocytes		PTGER4
CD14+Monocytes		PTGS1
CD14+Monocytes		PTGS2
CD14+Monocytes		PTPN2
CD14+Monocytes		PTPRC
CD14+Monocytes		PTPRS
CD14+Monocytes		RAC1
CD14+Monocytes		RELA
CD14+Monocytes		SHBG
CD14+Monocytes		SLC28A2
CD14+Monocytes		SLC28A3
CD14+Monocytes		SOD2
CD14+Monocytes		ST14
CD14+Monocytes		STAT1
CD14+Monocytes		TGFB1
CD14+Monocytes		TLR7
CD14+Monocytes		TP53
CD14+Monocytes		TREM1
CD14+Monocytes		TRPV1
CD14+Monocytes		VDR
CD14+Monocytes		WNT11
Liver		ABCB1
Liver		ABCB11
Liver		ACE
Liver		ADORA3
Liver		ADRA2A
Liver		ALPI
Liver		ARSA
Liver		BCHE
Liver		BMP7
Liver		BRAF
Liver		CA2
Liver		CBR1
Liver		CCR5
Liver		CD209
Liver		CFTR
Liver		CHEK1
Liver		CHUK
Liver		CRHR1
Liver		CYP2A6
Liver		CYP2C8
Liver		CYP2C19
Liver		CYP27B1
Liver		DNMT3A
Liver		EGFR
Liver		EPHB2
Liver		ERAP1
Liver		ERN1
Liver		ESR1
Liver		F2
Liver		FCAR
Liver		FLT1
Liver		GLB1
Liver		GLI1
Liver		GPR35
Liver		GSTM1
Liver		HGF
Liver		HNF4G
Liver		HSD11B1
Liver		HSD17B2
Liver		HTR3A
Liver		HTR7
Liver		ICAM1
Liver		IDO1
Liver		IFNG
Liver		IL2
Liver		JAK2
Liver		MAF
Liver		MAP3K8
Liver		MC2R
Liver		MDM2
Liver		MIF
Liver		MMP3
Liver		MMP12
Liver		NOS2
Liver		NOS3
Liver		NR1H2
Liver		NR1H4
Liver		NR1I2
Liver		P4HB
Liver		PAK1
Liver		PLA2G7
Liver		PON1
Liver		PPARA
Liver		PRKCQ
Liver		PTGER1
Liver		PTPRS
Liver		RAD51
Liver		RELA
Liver		RORC
Liver		SERPINA6
Liver		SHBG
Liver		SLC6A4
Liver		SLC10A2
Liver		SLC28A2
Liver		SLC28A3
Liver		ST14
Liver		TACR1
Liver		TERT
Liver		TGFB2
Liver		TGM2
Liver		TNFSF15
Liver		TRPV1
Liver		VDR
Liver		WARS2
Liver		WNT11
Liver		XDH
BDCA4+DC		ABCB11
BDCA4+DC		ACP1
BDCA4+DC		ADORA3
BDCA4+DC		ALOX5
BDCA4+DC		ARSA
BDCA4+DC		BAX
BDCA4+DC		BCL2A1
BDCA4+DC		CASP1
BDCA4+DC		CCR5
BDCA4+DC		CD47
BDCA4+DC		CHUK
BDCA4+DC		CRHR1
BDCA4+DC		DNMT3A
BDCA4+DC		EGR1
BDCA4+DC		EPHA2
BDCA4+DC		ERAP1
BDCA4+DC		ERN1
BDCA4+DC		FGR
BDCA4+DC		GLB1
BDCA4+DC		GLI1
BDCA4+DC		GPR35
BDCA4+DC		HNF4G
BDCA4+DC		HTR3A
BDCA4+DC		ICAM2
BDCA4+DC		IDO1
BDCA4+DC		IKBKB
BDCA4+DC		ISG20
BDCA4+DC		JAK2
BDCA4+DC		KAT2A
BDCA4+DC		LGALS9
BDCA4+DC		MAP3K8
BDCA4+DC		MAPK1
BDCA4+DC		MAPK14
BDCA4+DC		MC2R
BDCA4+DC		MMP12
BDCA4+DC		MTOR
BDCA4+DC		NAMPT
BDCA4+DC		NOS2
BDCA4+DC		NOS3
BDCA4+DC		NPEPPS
BDCA4+DC		NR1H2
BDCA4+DC		NR3C1
BDCA4+DC		P2RY14
BDCA4+DC		P4HB
BDCA4+DC		PAK1
BDCA4+DC		PRKCB
BDCA4+DC		PTGER1
BDCA4+DC		PTGER4
BDCA4+DC		PTGS1
BDCA4+DC		PTPN2
BDCA4+DC		PTPN11
BDCA4+DC		PTPRC
BDCA4+DC		PTPRS
BDCA4+DC		RAC1
BDCA4+DC		RELA
BDCA4+DC		SHBG
BDCA4+DC		SLC28A2
BDCA4+DC		SLC28A3
BDCA4+DC		SLC29A1
BDCA4+DC		ST14
BDCA4+DC		STAT1
BDCA4+DC		TGFB1
BDCA4+DC		TLR7
BDCA4+DC		TNF
BDCA4+DC		TP53
BDCA4+DC		TRPV1
BDCA4+DC		WARS2
BDCA4+DC		WNT11
BDCA4+DC		GSTP1
CD19+BC		ABCB1
CD19+BC		ABCB11
CD19+BC		ACP1
CD19+BC		ALOX5
CD19+BC		ARSA
CD19+BC		BAX
CD19+BC		BCL2
CD19+BC		BCL2A1
CD19+BC		CASP1
CD19+BC		CD47
CD19+BC		CRHR1
CD19+BC		CYP27B1
CD19+BC		DNMT3A
CD19+BC		ERN1
CD19+BC		FGR
CD19+BC		GPR35
CD19+BC		HNF4G
CD19+BC		HPRT1
CD19+BC		HRAS
CD19+BC		ICAM2
CD19+BC		IKBKB
CD19+BC		MPDH2
CD19+BC		ISG20
CD19+BC		JAK2
CD19+BC		KAT2A
CD19+BC		LGALS9
CD19+BC		MAP3K8
CD19+BC		MAPK14
CD19+BC		MC2R
CD19+BC		MMP12
CD19+BC		NOS2
CD19+BC		NOS3
CD19+BC		NPEPPS
CD19+BC		NR1H2
CD19+BC		NR3C1
CD19+BC		P2RY14
CD19+BC		PRKCB
CD19+BC		PTGER1
CD19+BC		PTGS1
CD19+BC		PTPN2
CD19+BC		PTPN11
CD19+BC		PTPRC
CD19+BC		PTPRS
CD19+BC		RELA
CD19+BC		SHBG
CD19+BC		SLC28A3
CD19+BC		TGFB1
CD19+BC		TLR7
CD19+BC		TP53
CD19+BC		TRPV1
CD19+BC		WARS2
CD19+BC		WNT11
CD4+T		ABCB1
CD4+T		ABCB11
CD4+T		ACP1
CD4+T		ARSA
CD4+T		BAX
CD4+T		BCL2
CD4+T		BCL2A1
CD4+T		CASP1
CD4+T		CCL5
CD4+T		CCR5
CD4+T		CD47
CD4+T		CRHR1
CD4+T		CYP27B1
CD4+T		DNMT3A
CD4+T		ERAP1
CD4+T		ERN1
CD4+T		FHIT
CD4+T		GLI1
CD4+T		GPR35
CD4+T		HNF4G
CD4+T		HTR7
CD4+T		ICAM2
CD4+T		IKBKB
CD4+T		ISG20
CD4+T		KAT2A
CD4+T		MAF
CD4+T		MAPK1
CD4+T		MAPK14
CD4+T		MC2R
CD4+T		MMP12
CD4+T		MTOR
CD4+T		NOS2
CD4+T		NOS3
CD4+T		NPEPPS
CD4+T		NR3C1
CD4+T		PRKCB
CD4+T		PRKCQ
CD4+T		PTGER1
CD4+T		PTGER4
CD4+T		PTPN2
CD4+T		PTPN11
CD4+T		PTPRC
CD4+T		PTPRS
CD4+T		RELA
CD4+T		SHBG
CD4+T		SLC28A2
CD4+T		SLC28A3
CD4+T		STAT1
CD4+T		TERT
CD4+T		TGFB1
CD4+T		TRPV1
CD4+T		WNT11
Small intestine		ABCB1
Small intestine		ABCG2
Small intestine		ACP1
Small intestine		AHR
Small intestine		AKR1B10
Small intestine		ALPI
Small intestine		CASP1
Small intestine		CASP3
Small intestine		CBR1
Small intestine		CCND1
Small intestine		CD209
Small intestine		EPHB2
Small intestine		ERAP1
Small intestine		GPR35
Small intestine		HNMT
Small intestine		HPRT1
Small intestine		HSD11B2
Small intestine		HSD17B2
Small intestine		IMPDH2
Small intestine		KDR
Small intestine		LGALS3
Small intestine		LGALS4
Small intestine		MAF
Small intestine		MGP
Small intestine		NR1H4
Small intestine		NR1I2
Small intestine		P4HB
Small intestine		PLA2G2A
Small intestine		PTGER1
Small intestine		PTGER4
Small intestine		RAC1
Small intestine		SLC6A4
Small intestine		SLC10A2
Small intestine		SLC28A2
Small intestine		ST14
Small intestine		VDR
Small intestine		VEGFA
Small intestine		XDH
Colon		ABCC4
Colon		ACP1
Colon		AHR
Colon		AKR1B10
Colon		BCHE
Colon		CA1
Colon		CA2
Colon		CASP1
Colon		CASP3
Colon		CBR1
Colon		CD47
Colon		CFTR
Colon		CHUK
Colon		DNMT3A
Colon		EPHB2
Colon		ERAP1
Colon		FHIT
Colon		GLB1
Colon		GPR35
Colon		HNMT
Colon		HSD11B2
Colon		LGALS3
Colon		LGALS4
Colon		LGALS9
Colon		MAF
Colon		MET
Colon		MGP
Colon		NOS2
Colon		NPEPPS
Colon		NQO1
Colon		NR1I2
Colon		P2RY14
Colon		P4HB
Colon		PLA2G2A
Colon		PTGER1
Colon		PTGER4
Colon		PTPN11
Colon		RAC1
Colon		SHBG
Colon		ST14
Colon		STAT1
Colon		VDR
Colon		XDH
Colorectal adenocarcinoma		ABCC4
Colorectal adenocarcinoma		ACP1
Colorectal adenocarcinoma		BMP7
Colorectal adenocarcinoma		CASP3
Colorectal adenocarcinoma		CCND1
Colorectal adenocarcinoma		CHEK1
Colorectal adenocarcinoma		CYP27B1
Colorectal adenocarcinoma		EGFR
Colorectal adenocarcinoma		EGR1
Colorectal adenocarcinoma		EPHA2
Colorectal adenocarcinoma		FADS1
Colorectal adenocarcinoma		GLB1
Colorectal adenocarcinoma		GPR35
Colorectal adenocarcinoma		GSTP1
Colorectal adenocarcinoma		HPRT1
Colorectal adenocarcinoma		HRAS
Colorectal adenocarcinoma		HSP90AA1
Colorectal adenocarcinoma		HTR7
Colorectal adenocarcinoma		IMPDH2
Colorectal adenocarcinoma		KAT2A
Colorectal adenocarcinoma		LGALS3
Colorectal adenocarcinoma		MIF
Colorectal adenocarcinoma		NQO1
Colorectal adenocarcinoma		NR1H2
Colorectal adenocarcinoma		P4HB
Colorectal adenocarcinoma		PTGER1
Colorectal adenocarcinoma		PTPN2
Colorectal adenocarcinoma		RAC1
Colorectal adenocarcinoma		RAD51
Colorectal adenocarcinoma		RELA
Colorectal adenocarcinoma		SLC9A1
Colorectal adenocarcinoma		ST14
Colorectal adenocarcinoma		TGFB1
Colorectal adenocarcinoma		TGM2
Colorectal adenocarcinoma		TP53
Colorectal adenocarcinoma		VDR
Bone marrow		ABCB11
Bone marrow		ALOX5
Bone marrow		BCL2A1
Bone marrow		BMP7
Bone marrow		BRAF
Bone marrow		CA1
Bone marrow		CA2
Bone marrow		CCL5
Bone marrow		CXCR2
Bone marrow		FCAR
Bone marrow		FGR
Bone marrow		FLT1
Bone marrow		GSTP1
Bone marrow		HNF4G
Bone marrow		HTR7
Bone marrow		ICAM1
Bone marrow		IDO1
Bone marrow		IL2
Bone marrow		LGALS3
Bone marrow		MAP3K8
Bone marrow		MAPK14
Bone marrow		MDM2
Bone marrow		MMP9
Bone marrow		MPO
Bone marrow		NR1I2
Bone marrow		P4HB
Bone marrow		PADI4
Bone marrow		PPARA
Bone marrow		RAD51
Bone marrow		SLC6A4
Bone marrow		TERT
Bone marrow		TNFSF15
Bone marrow		TRPV1
Bone marrow		WNT11
Bone marrow		XDH
CD8+T		ABCB1
CD8+T		ACP1
CD8+T		BAX
CD8+T		BCL2
CD8+T		CASP1
CD8+T		CASP3
CD8+T		CCL5
CD8+T		CCR5
CD8+T		CD47
CD8+T		CHUK
CD8+T		ERAP1
CD8+T		FHIT
CD8+T		ICAM2
CD8+T		IKBKB
CD8+T		ISG20
CD8+T		KAT2A
CD8+T		MAPK1
CD8+T		MAPK14
CD8+T		MTOR
CD8+T		NPEPPS
CD8+T		NR3C1
CD8+T		PRKCB
CD8+T		PRKCQ
CD8+T		PTGDR
CD8+T		PTGER4
CD8+T		PTPN2
CD8+T		PTPN11
CD8+T		PTPRC
CD8+T		RELA
CD8+T		STAT1
CD8+T		TGFB1
CD8+T		TP53
Lymphnode		ADRA2A
Lymphnode		AHR
Lymphnode		ALOX5
Lymphnode		ARSA
Lymphnode		BCL2
Lymphnode		BCL2A1
Lymphnode		CASP3
Lymphnode		CCL5
Lymphnode		CD47
Lymphnode		CD209
Lymphnode		CTSK
Lymphnode		CYP1B1
Lymphnode		EGR1
Lymphnode		ICAM1
Lymphnode		ICAM2
Lymphnode		IKBKB
Lymphnode		ISG20
Lymphnode		KAT2A
Lymphnode		MAF
Lymphnode		MGP
Lymphnode		MMP9
Lymphnode		MMP12
Lymphnode		PLA2G7
Lymphnode		PTPN2
Lymphnode		PTPRC
Lymphnode		SOD2
Lymphnode		STAT1
Thymus		EGFR
Thymus		EGR1
Thymus		GSTP1
Thymus		ICAM2
Thymus		IDO1
Thymus		IMPDH2
Thymus		ISG20
Thymus		MIF
Thymus		MMP9
Thymus		NR3C1
Thymus		PRKCQ
Thymus		PTPN2
Thymus		RAD51
Thymus		RELA
Thymus		RORC
Thymus		SLC29A1
Thymus		STAT1
Thymus		TP53
