# Supplementary material for: Mechanisms of indigo naturalis on treating ulcerative colitis explored by GEO gene chips combined with network pharmacology and molecular docking
Source: Sci Rep. 2020 Sep 16;10:15204. doi: 10.1038/s41598-020-71030-w (PMC7495487; doi:10.1038/s41598-020-71030-w)
Supplement: Supplementary file 7 — Supplementary Table 6 [file 41598_2020_71030_MOESM7_ESM.xlsx]

## Sheet: Sheet1
ABCB11
ACE
ACP1
ADORA3
ADRA2A
AHR
ALOX5
ALPI
ANXA1
ARSA
BAX
BCL2
BCL2A1
BMP7
BRAF
CASP1
CBR1
CCR5
CD47
CD209
CHUK
CRHR1
CYP1B1
CYP2C19
CYP27B1
DNMT3A
EGR1
EPHB2
ERAP1
ERN1
FCAR
FGR
FHIT
FLT1
GLB1
GLI1
GPBAR1
GPR35
GSTP1
HGF
HMOX1
HNF4G
HNMT
HPRT1
HRAS
HSP90AA1
HTR3A
HTR7
ICAM2
IFNG
IKBKB
IL2
INSR
JAK2
LGALS3
LGALS9
LRRK2
MAP3K8
MAPK1
MAPK14
MC2R
MDM2
MMP3
MMP12
MPO
MTOR
NAMPT
NOS2
NOS3
NPEPPS
NR1H2
NR1H4
NR1I2
NR3C1
P4HB
PADI4
PAK1
PLA2G7
PRKCB
PTGER1
PTGER4
PTGS1
PTGS2
PTPN2
PTPN11
PTPRC
PTPRS
RAC1
RAD51
RELA
RORC
SHBG
SLC6A4
SLC10A2
SLC28A2
SLC28A3
SOD2
STAT1
TACR1
TERT
TGFB1
TLR7
TNF
TNFSF15
TREM1
TRPV1
VDR
WARS2
WNT11
ABCC4
CASP3
CHEK1
IMPDH2
KAT2A
MIF
PRKCQ
SLC29A1
TP53
BCHE
FADS1
ICAM1
ISG20
MMP7
SERPINA6
VEGFA
ABCB1
CCL5
CXCR2
MAF
PDGFRB
PTGDR
SLC9A1
CCND1
CTSK
EGFR
FGF2
HSD11B1
IL6
MGP
MMP1
MMP2
NQO1
PLAU
TGFB2
XDH
ST14
CA2
CFTR
CYP2A6
CYP2C8
ESR1
F2
GSTM1
HSD17B2
IDO1
PON1
PPARA
TGM2
EPHA2
P2RY14
MPDH2
ABCG2
AKR1B10
HSD11B2
KDR
LGALS4
PLA2G2A
CA1
MET
MMP9
