# Supplementary material for: Mechanisms of indigo naturalis on treating ulcerative colitis explored by GEO gene chips combined with network pharmacology and molecular docking
Source: Sci Rep. 2020 Sep 16;10:15204. doi: 10.1038/s41598-020-71030-w (PMC7495487; doi:10.1038/s41598-020-71030-w)
Supplement: Supplementary file 11 — Supplementary Table 10 [file 41598_2020_71030_MOESM11_ESM.xlsx]

## Sheet: Sheet1
KEGG_A_class	KEGG_B_class	Pathway	Out (43)	All (8514)	Pvalue	Qvalue	Pathway ID	Genes	K_IDs
Human Diseases	Drug resistance	EGFR tyrosine kinase inhibitor resistance	12	82	3.34e-15	1.59e-13	ko01521	ENSG00000019991;ENSG00000096968;ENSG00000100030;ENSG00000105976;ENSG00000112715;ENSG00000113721;ENSG00000128052;ENSG00000136244;ENSG00000138685;ENSG00000146648;ENSG00000174775;ENSG00000198793	K05460+K04447+K04371+K05099+K05448+K05089+K05098+K05405+K18497+K04361+K02833+K07203
Environmental Information Processing	Signal transduction	PI3K-Akt signaling pathway	18	374	5.51e-14	1.5e-12	ko04151	ENSG00000019991;ENSG00000080824;ENSG00000096968;ENSG00000100030;ENSG00000105976;ENSG00000109471;ENSG00000110092;ENSG00000112715;ENSG00000113721;ENSG00000128052;ENSG00000136244;ENSG00000138685;ENSG00000141510;ENSG00000146648;ENSG00000164867;ENSG00000173039;ENSG00000174775;ENSG00000198793	K05460+K04079+K04447+K04371+K05099+K05429+K04503+K05448+K05089+K05098+K05405+K18497+K04451+K04361+K13242+K04735+K02833+K07203
Environmental Information Processing	Signal transduction	MAPK signaling pathway	15	332	3.01e-11	5.2e-10	ko04010	ENSG00000019991;ENSG00000100030;ENSG00000105329;ENSG00000105976;ENSG00000112062;ENSG00000112715;ENSG00000113721;ENSG00000128052;ENSG00000138685;ENSG00000141510;ENSG00000146648;ENSG00000164305;ENSG00000173039;ENSG00000174775;ENSG00000232810	K05460+K04371+K13375+K05099+K04441+K05448+K05089+K05098+K18497+K04451+K04361+K02187+K04735+K02833+K03156
Organismal Systems	Immune system	Th17 cell differentiation	12	186	7.04e-11	1.03e-09	ko04659	ENSG00000080824;ENSG00000096968;ENSG00000100030;ENSG00000105329;ENSG00000106546;ENSG00000109471;ENSG00000111537;ENSG00000112062;ENSG00000115415;ENSG00000136244;ENSG00000173039;ENSG00000198793	K04079+K04447+K04371+K13375+K09093+K05429+K04687+K04441+K11220+K05405+K04735+K07203
Organismal Systems	Immune system	IL-17 signaling pathway	10	106	7.92e-11	1.07e-09	ko04657	ENSG00000073756;ENSG00000080824;ENSG00000100030;ENSG00000100985;ENSG00000111537;ENSG00000112062;ENSG00000136244;ENSG00000164305;ENSG00000173039;ENSG00000232810	K11987+K04079+K04371+K01403+K04687+K04441+K05405+K02187+K04735+K03156
Environmental Information Processing	Signal transduction	TNF signaling pathway	10	130	6.08e-10	5.5e-09	ko04668	ENSG00000073756;ENSG00000090339;ENSG00000100030;ENSG00000100985;ENSG00000112062;ENSG00000136244;ENSG00000164305;ENSG00000173039;ENSG00000232810;ENSG00000274233	K11987+K06490+K04371+K01403+K04441+K05405+K02187+K04735+K03156+K12499
Environmental Information Processing	Signal transduction	HIF-1 signaling pathway	9	102	1.43e-09	1.18e-08	ko04066	ENSG00000100030;ENSG00000100292;ENSG00000111537;ENSG00000112715;ENSG00000136244;ENSG00000146648;ENSG00000164867;ENSG00000173039;ENSG00000198793	K04371+K00510+K04687+K05448+K05405+K04361+K13242+K04735+K07203
Organismal Systems	Immune system	C-type lectin receptor signaling pathway	9	116	4.53e-09	3.44e-08	ko04625	ENSG00000073756;ENSG00000100030;ENSG00000109471;ENSG00000112062;ENSG00000115415;ENSG00000136244;ENSG00000173039;ENSG00000174775;ENSG00000232810	K11987+K04371+K05429+K04441+K11220+K05405+K04735+K02833+K03156
Environmental Information Processing	Signal transduction	Jak-STAT signaling pathway	10	167	7.06e-09	5.16e-08	ko04630	ENSG00000096968;ENSG00000109471;ENSG00000110092;ENSG00000111537;ENSG00000113721;ENSG00000115415;ENSG00000136244;ENSG00000146648;ENSG00000174775;ENSG00000198793	K04447+K05429+K04503+K04687+K05089+K11220+K05405+K04361+K02833+K07203
Environmental Information Processing	Signal transduction	VEGF signaling pathway	7	61	1.79e-08	1.14e-07	ko04370	ENSG00000073756;ENSG00000100030;ENSG00000112062;ENSG00000112715;ENSG00000128052;ENSG00000164867;ENSG00000174775	K11987+K04371+K04441+K05448+K05098+K13242+K02833
Environmental Information Processing	Signal transduction	Rap1 signaling pathway	10	211	6.63e-08	3.6e-07	ko04015	ENSG00000019991;ENSG00000100030;ENSG00000105976;ENSG00000112062;ENSG00000112715;ENSG00000113721;ENSG00000128052;ENSG00000138685;ENSG00000146648;ENSG00000174775	K05460+K04371+K05099+K04441+K05448+K05089+K05098+K18497+K04361+K02833
Organismal Systems	Immune system	T cell receptor signaling pathway	8	114	7.92e-08	3.94e-07	ko04660	ENSG00000081237;ENSG00000100030;ENSG00000109471;ENSG00000111537;ENSG00000112062;ENSG00000173039;ENSG00000174775;ENSG00000232810	K06478+K04371+K05429+K04687+K04441+K04735+K02833+K03156
Organismal Systems	Immune system	Toll-like receptor signaling pathway	8	122	1.35e-07	6.39e-07	ko04620	ENSG00000100030;ENSG00000112062;ENSG00000115415;ENSG00000136244;ENSG00000173039;ENSG00000196664;ENSG00000232810;ENSG00000274233	K04371+K04441+K11220+K05405+K04735+K05404+K03156+K12499
Environmental Information Processing	Signal transduction	Ras signaling pathway	10	243	2.5e-07	1.16e-06	ko04014	ENSG00000019991;ENSG00000100030;ENSG00000105976;ENSG00000112715;ENSG00000113721;ENSG00000128052;ENSG00000138685;ENSG00000146648;ENSG00000173039;ENSG00000174775	K05460+K04371+K05099+K05448+K05089+K05098+K18497+K04361+K04735+K02833
Environmental Information Processing	Signal transduction	FoxO signaling pathway	8	139	3.69e-07	1.67e-06	ko04068	ENSG00000100030;ENSG00000105329;ENSG00000110092;ENSG00000112062;ENSG00000112096;ENSG00000136244;ENSG00000146648;ENSG00000174775	K04371+K13375+K04503+K04441+K04564+K05405+K04361+K02833
Organismal Systems	Immune system	NOD-like receptor signaling pathway	8	193	4.43e-06	1.48e-05	ko04621	ENSG00000080824;ENSG00000100030;ENSG00000112062;ENSG00000115415;ENSG00000136244;ENSG00000173039;ENSG00000232810;ENSG00000274233	K04079+K04371+K04441+K11220+K05405+K04735+K03156+K12499
Human Diseases	Immune diseases	Inflammatiory bowel disease (IBD)	7	145	6.93e-06	2.23e-05	ko05321	ENSG00000105329;ENSG00000109471;ENSG00000111537;ENSG00000115415;ENSG00000136244;ENSG00000173039;ENSG00000232810	K13375+K05429+K04687+K11220+K05405+K04735+K03156
Organismal Systems	Immune system	Th1 and Th2 cell differentiation	7	168	1.82e-05	5.4e-05	ko04658	ENSG00000096968;ENSG00000100030;ENSG00000109471;ENSG00000111537;ENSG00000112062;ENSG00000115415;ENSG00000173039	K04447+K04371+K05429+K04687+K04441+K11220+K04735
Organismal Systems	Immune system	Chemokine signaling pathway	7	207	6.95e-05	0.000181	ko04062	ENSG00000096968;ENSG00000100030;ENSG00000115415;ENSG00000160791;ENSG00000173039;ENSG00000174775;ENSG00000274233	K04447+K04371+K11220+K04180+K04735+K02833+K12499
Environmental Information Processing	Signaling molecules and interaction	Cytokine-cytokine receptor interaction	7	330	0.00119231	0.00244	ko04060	ENSG00000105329;ENSG00000109471;ENSG00000111537;ENSG00000136244;ENSG00000160791;ENSG00000232810;ENSG00000274233	K13375+K05429+K04687+K05405+K04180+K03156+K12499
