# Supplementary material for: Mechanisms of indigo naturalis on treating ulcerative colitis explored by GEO gene chips combined with network pharmacology and molecular docking
Source: Sci Rep. 2020 Sep 16;10:15204. doi: 10.1038/s41598-020-71030-w (PMC7495487; doi:10.1038/s41598-020-71030-w)
Supplement: Supplementary file 17 — Supplementary Table 16 [file 41598_2020_71030_MOESM17_ESM.xlsx]

## Sheet: Sheet2
Column1	Column2	Column3
#################################################################
# If you used AutoDock Vina in your work	please cite: #
# #
# O. Trott	A. J. Olson	#
# AutoDock Vina: improving the speed and accuracy of docking #
# with a new scoring function	efficient optimization and #
# multithreading	Journal of Computational Chemistry 31 (2010) #
# 455-461 #
# #
# DOI 10.1002/jcc.21334 #
# #
# Please see http://vina.scripps.edu for more information. #
#################################################################
Detected 8 CPUs
Reading input ... done.
Setting up the scoring function ... done.
Analyzing the binding site ... done.
Using random seed: -465267712
Performing search ... done.
Refining results ... done.
mode | affinity | dist from best mode
| (kcal/mol) | rmsd l.b.| rmsd u.b.
-----+------------+----------+----------
1 -7.9 0.000 0.000
2 -7.8 1.111 2.818
3 -7.8 1.060 5.553
4 -7.6 0.944 1.102
5 -7.6 1.405 1.492
6 -7.6 1.384 2.024
7 -7.6 1.032 6.215
8 -7.4 1.867 5.669
9 -7.4 1.577 5.723
Writing output ... done.
