# Supplementary material for: Mechanisms of indigo naturalis on treating ulcerative colitis explored by GEO gene chips combined with network pharmacology and molecular docking
Source: Sci Rep. 2020 Sep 16;10:15204. doi: 10.1038/s41598-020-71030-w (PMC7495487; doi:10.1038/s41598-020-71030-w)
Supplement: Supplementary file 19 — Supplementary Table 18 [file 41598_2020_71030_MOESM19_ESM.xlsx]

## Sheet: Sheet2
Column1	Column2	Column3
#################################################################
# If you used AutoDock Vina in your work	please cite: #
# #
# O. Trott	A. J. Olson	#
# AutoDock Vina: improving the speed and accuracy of docking #
# with a new scoring function	efficient optimization and #
# multithreading	Journal of Computational Chemistry 31 (2010) #
# 455-461 #
# #
# DOI 10.1002/jcc.21334 #
# #
# Please see http://vina.scripps.edu for more information. #
#################################################################
Detected 8 CPUs
Reading input ... done.
Setting up the scoring function ... done.
Analyzing the binding site ... done.
Using random seed: -297531096
Performing search ... done.
Refining results ... done.
mode | affinity | dist from best mode
| (kcal/mol) | rmsd l.b.| rmsd u.b.
-----+------------+----------+----------
1 -8.8 0.000 0.000
2 -8.6 1.172 6.093
3 -8.6 1.339 1.799
4 -8.4 2.894 4.681
5 -8.4 2.651 3.533
6 -8.4 1.919 2.694
7 -8.3 2.668 6.971
8 -8.2 1.684 6.318
9 -8.0 2.690 3.567
Writing output ... done.
